# Supplementary material for: Bioassay-Guided Isolation of 2-[p-(2-Carboxyhydrazino)phenoxy]-6-(hydroxymethyl)tetrahydro-2H-pyran-3,4,5-triol from Oroxylum indicum and the Investigation of Its Molecular Mechanism Action of Apoptosis Induction
Source: Pharmaceuticals (Basel). 2022 Apr 30;15(5):559. doi: 10.3390/ph15050559 (PMC9148098; doi:10.3390/ph15050559)
Supplement: Supplementary file 1 [file pharmaceuticals-15-00559-s001.zip]

Archive with 1 entries (1 files):
- pharmaceuticals-1487154-supplementary.pdf
